# Supplementary material for: Chemometric-Assisted Litmus Test: One Single Sensing Platform Adapted from 1–13 to Narrow pH Ranges
Source: Sensors (Basel). 2023 Feb 3;23(3):1696. doi: 10.3390/s23031696 (PMC9919261; doi:10.3390/s23031696)
Supplement: Supplementary file 1 [file sensors-23-01696-s001.zip]

Archive with 1 entries (1 files):
- sensors-2201818-supplementary.pdf
